# Supplementary material for: Lipids, Blood Pressure, and Diabetes Mellitus on Risk of Cardiovascular Diseases in East Asians: A Mendelian Randomization Study
Source: Am J Cardiol. Author manuscript; Available in PMC 2023 Sep 15. (PMC7615095; doi:10.1016/j.amjcard.2023.08.007)
Supplement: Supplementary Table 8 [file EMS187425-supplement-Supplementary_Table_8.xlsx]

## Sheet: ReadMe
Supplementary Tables
Table 1	East Asian main and sensitivity analyses
Table 2	East Asian lipids multivariable analysis
Table 3	European main and sensitivity analyses
Table 4	European lipids multivariable analysis
Table 5	MR-Egger intercept statistics
Table 6	Heterogeneity analyses by Q statistic
Table 7	F-statistics for each set of single nucleotide polymorphisms
Table 8	Statistical power for all analyses
Table 9	Summary of outcome variables

## Sheet: Table 1
Supplementary Table 1: East Asian Mendelian randomisation main and sensitivity analyses for the effect of one standard deviation increase in genetically predicted elevated low-density lipoprotein cholesterol (LDL-c), triglycerides (TG) and high-density lipoprotein cholesterol (HDL-c), one mmHg increase in systolic blood pressure (SBP) and diastolic blood pressure (DBP), and type 2 diabetes mellit…
Exposure	MR analysis method	IHD						IS						PVD						HF						AF
		Beta	SE	P-value	OR	Lower 95% CI	Upper 95% CI	Beta	SE	P-value	OR	Lower 95% CI	Upper 95% CI	Beta	SE	P-value	OR	Lower 95% CI	Upper 95% CI	Beta	SE	P-value	OR	Lower 95% CI	Upper 95% CI	Beta	SE	P-value	OR	Lower 95% CI	Upper 95% CI
LDL-c	IVW	0.755045	0.130188	6.64604e-09	2.12771	1.64852	2.74619	-0.00461838	0.0494889	0.925648	0.995392	0.903376	1.09678	0.450139	0.0939372	1.652e-06	1.56853	1.30476	1.88562	0.0619591	0.0498826	0.2142	1.06392	0.964823	1.17319	0.00759736	0.0687252	0.911976	1.00763	0.880642	1.15292
n = 43 SNPs for IHD, IS, PVD, HF; 39 SNPs for AF	Weighted median	0.662201	0.0786673	3.83847e-17	1.93905	1.66198	2.26231	0.0158797	0.047787	0.739661	1.01601	0.925165	1.11577	0.268055	0.114924	0.0196771	1.30742	1.04373	1.63772	-0.0579193	0.0669363	0.386879	0.943726	0.827692	1.07603	-0.126346	0.0853765	0.138908	0.88131	0.745512	1.04184
	Weighted mode	0.580928	0.112254	6.0186e-06	1.7877	1.43463	2.22765	0.0305933	0.0457563	0.5074	1.03107	0.942623	1.12781	0.230102	0.12658	0.0762257	1.25873	0.982167	1.61316	-0.0815985	0.070789	0.255551	0.921642	0.802242	1.05881	-0.07817	0.079316	0.330587	0.924807	0.791655	1.08035
	MR-Egger	0.615253	0.217804	0.00727426	1.85012	1.20726	2.8353	0.0675122	0.0818951	0.414498	1.06984	0.911191	1.25612	0.516389	0.157316	0.00210811	1.67597	1.23128	2.28126	0.0777969	0.083618	0.357618	1.0809	0.917508	1.2734	-0.0566147	0.109827	0.609277	0.944958	0.761949	1.17192
	MR-RAPS	0.723113	0.0901813	1.11022e-15	2.06084	1.72695	2.45928	0.0179627	0.0430615	0.676577	1.01812	0.935721	1.10779	0.708925	0.262895	0.0070049	2.03181	1.21367	3.40144	0.0928143	0.116632	0.426154	1.09726	0.873031	1.37907	0.000628995	0.0661719	0.992416	1.00063	0.878914	1.1392
HDL-c	IVW	-0.293022	0.0929258	0.00161441	0.746006	0.621788	0.895039	0.00640833	0.0382764	0.867038	1.00643	0.933688	1.08484	-0.268138	0.0582004	4.08217e-06	0.764802	0.682351	0.857216	-0.0384623	0.0370992	0.299856	0.962268	0.894781	1.03485	-0.101258	0.064095	0.114151	0.9037	0.797013	1.02467
n = 62 SNPs for IHD, IS, PVD, HF; 58 SNPs for AF	Weighted median	-0.134864	0.0613093	0.0278263	0.873835	0.774893	0.98541	-0.00411223	0.0387477	0.915481	0.995896	0.923063	1.07448	-0.275931	0.0870229	0.00152025	0.758865	0.639866	0.899995	-0.0854346	0.0525514	0.104007	0.918113	0.828254	1.01772	-0.128564	0.0760564	0.0909569	0.879358	0.757574	1.02072
	Weighted mode	-0.130064	0.0607816	0.0363747	0.878039	0.779427	0.989127	-0.0181878	0.0344677	0.599638	0.981977	0.917829	1.05061	-0.26928	0.0807557	0.00145737	0.76393	0.652098	0.89494	-0.0475697	0.0495819	0.341136	0.953544	0.865238	1.05086	-0.108883	0.0692353	0.121335	0.896836	0.78303	1.02718
	MR-Egger	-0.205482	0.15145	0.179939	0.814255	0.605123	1.09566	0.0734228	0.0616857	0.238627	1.07619	0.953629	1.21449	-0.218919	0.0950007	0.0246785	0.803387	0.666897	0.967812	0.0212733	0.0599452	0.723924	1.0215	0.908265	1.14886	-0.160358	0.0991772	0.111522	0.851838	0.701352	1.03461
	MR-RAPS	-0.315485	0.0790946	6.64335e-05	0.729435	0.624683	0.851752	0.00745081	0.0365171	0.838325	1.00748	0.93789	1.08223	-0.274339	0.0569777	1.47317e-06	0.760075	0.67976	0.849878	-0.0407361	0.0396036	0.303669	0.960082	0.888377	1.03758	-0.113774	0.0616567	0.0649976	0.89246	0.790871	1.0071
TG	IVW	0.256402	0.0702885	0.000264439	1.29227	1.12596	1.48315	0.0499923	0.0324673	0.123616	1.05126	0.986449	1.12034	0.157998	0.0780342	0.0428958	1.17116	1.00506	1.36471	0.0880809	0.0377153	0.0195218	1.09208	1.01426	1.17586	0.107644	0.0745428	0.148722	1.11365	0.962271	1.28885
n = 36 SNPs for IHD, IS, PVD, HF; 30 SNPs for AF	Weighted median	0.124793	0.0597695	0.0368059	1.13291	1.00767	1.27372	-0.00757639	0.0360366	0.833479	0.992452	0.924772	1.06509	0.182426	0.0881566	0.0385144	1.20013	1.00969	1.42648	0.100268	0.0551834	0.0692183	1.10547	0.992139	1.23174	0.0881877	0.0781509	0.238607	1.09219	0.937079	1.27298
	Weighted mode	0.146551	0.0471184	0.00370573	1.15783	1.05569	1.26986	-0.00884303	0.0299207	0.769321	0.991196	0.934739	1.05106	0.175817	0.0816126	0.0381831	1.19222	1.01598	1.39903	0.0632887	0.045534	0.173331	1.06533	0.974376	1.16478	0.0719917	0.072674	0.313329	1.07465	0.931975	1.23916
	MR-Egger	0.146083	0.106083	0.177495	1.15729	0.940033	1.42476	-0.0857077	0.0398874	0.0388632	0.917863	0.848838	0.9925	0.0509526	0.118603	0.670193	1.05227	0.83401	1.32766	0.0306916	0.0569972	0.593757	1.03117	0.922173	1.15304	0.0369446	0.113608	0.747451	1.03764	0.830501	1.29643
	MR-RAPS	0.26958	0.0735608	0.000247608	1.30941	1.1336	1.51249	0.0443751	0.0318923	0.164103	1.04537	0.98203	1.11281	0.174814	0.0680644	0.0102179	1.19103	1.04228	1.361	0.0886607	0.0361726	0.0142442	1.09271	1.01792	1.17299	0.105861	0.066569	0.11178	1.11167	0.975686	1.2666
T2DM	IVW	0.0795292	0.0329595	0.0158246	1.08278	1.01504	1.15503	0.00734644	0.0166377	0.658812	1.00737	0.975053	1.04077	0.278036	0.0297986	1.05356e-20	1.32053	1.24562	1.39996	-0.0271788	0.0233189	0.243806	0.973187	0.929709	1.0187	0.0367191	0.0378951	0.332561	1.0374	0.963141	1.11739
n = 152 SNPs for IHD, IS, PVD, HF; 137 SNPs for AF	Weighted median	0.0643708	0.030337	0.0338494	1.06649	1.00492	1.13182	-0.0128964	0.0231388	0.57729	0.987186	0.943415	1.03299	0.300797	0.0479482	3.53312e-10	1.35093	1.22976	1.48405	-0.0509805	0.0327521	0.119576	0.950297	0.891211	1.0133	0.00610535	0.0499808	0.902777	1.00612	0.912236	1.10968
	Weighted mode	0.0390513	0.0413393	0.346346	1.03982	0.958895	1.12758	-0.0160816	0.0282208	0.569627	0.984047	0.931095	1.04001	0.296403	0.0564757	5.11729e-07	1.34501	1.20407	1.50245	-0.065089	0.0378816	0.0878056	0.936984	0.869935	1.0092	-0.063187	0.0655559	0.336825	0.938768	0.825574	1.06748
	MR-Egger	0.0062781	0.0672682	0.925766	1.0063	0.881996	1.14812	-0.0293551	0.0339684	0.388864	0.971072	0.908525	1.03792	0.348996	0.0607831	5.03627e-08	1.41764	1.25843	1.59701	-0.105618	0.0472777	0.0269627	0.899768	0.820138	0.98713	-0.0766199	0.0806739	0.343937	0.926242	0.790776	1.08491
	MR-RAPS	0.0701362	0.0406287	0.0842986	1.07265	0.990549	1.16157	0.00943241	0.01804	0.601071	1.00948	0.974407	1.04581	0.281133	0.0300725	0	1.32463	1.24881	1.40505	-0.0304121	0.0237626	0.200604	0.970046	0.925902	1.01629	0.0483461	0.040396	0.231383	1.04953	0.96964	1.13601
SBP	IVW	0.0361022	0.0100431	0.000324743	1.03676	1.01655	1.05737	0.0485479	0.00527138	3.26983e-20	1.04975	1.03896	1.06065	0.0378308	0.0103756	0.000266224	1.03856	1.01765	1.05989	0.0474987	0.00521919	8.96789e-20	1.04864	1.03797	1.05943	0.0556732	0.011422	1.09256e-06	1.05725	1.03385	1.08119
n = 39 SNPs for IHD, IS, PVD, HF; 35 SNPs for AF	Weighted median	0.0332503	0.00809618	4.00983e-05	1.03381	1.01753	1.05035	0.0547436	0.00579222	3.34848e-21	1.05627	1.04435	1.06833	0.0291748	0.011635	0.0121584	1.0296	1.00639	1.05335	0.0423244	0.00710602	2.58268e-09	1.04323	1.0288	1.05786	0.0437493	0.0117447	0.000195289	1.04472	1.02095	1.06905
	Weighted mode	0.0331061	0.0216312	0.134181	1.03366	0.990752	1.07843	0.0651488	0.00851973	3.3359e-09	1.06732	1.04964	1.08529	0.0154008	0.021853	0.485266	1.01552	0.972942	1.05996	0.0396035	0.0143862	0.00900809	1.0404	1.01147	1.07015	0.0310278	0.0211154	0.137347	1.03151	0.989695	1.0751
	MR-Egger	0.00281248	0.0391084	0.943057	1.00282	0.92882	1.08271	0.0709275	0.0204094	0.00131973	1.0735	1.03141	1.11732	0.0280632	0.0407859	0.495705	1.02846	0.949446	1.11405	0.0367891	0.0204702	0.0804691	1.03747	0.996673	1.07995	0.0968599	0.0449991	0.0387672	1.10171	1.0087	1.20329
	MR-RAPS	0.0385425	0.0098715	9.44514e-05	1.03929	1.01938	1.0596	0.0497021	0.00570592	0	1.05096	1.03927	1.06278	0.0369415	0.0106452	0.000519958	1.03763	1.01621	1.05951	0.0482198	0.00526528	0	1.0494	1.03863	1.06029	0.0577515	0.0116272	6.80257e-07	1.05945	1.03558	1.08387
DBP	IVW	0.0631333	0.0174459	0.000295972	1.06517	1.02936	1.10222	0.090417	0.00855515	4.16119e-26	1.09463	1.07643	1.11314	0.0385429	0.0155087	0.0129461	1.0393	1.00818	1.07137	0.0859714	0.00950624	1.51474e-19	1.08978	1.06966	1.11027	0.0974107	0.0205543	2.14577e-06	1.10231	1.05879	1.14763
n = 32 SNPs for IHD, IS, PVD, HF; 27 SNPs for AF	Weighted median	0.0594667	0.0143648	3.47685e-05	1.06127	1.03181	1.09158	0.100039	0.0102239	1.30807e-22	1.10521	1.08329	1.12758	0.0432976	0.0196377	0.0274667	1.04425	1.00482	1.08523	0.0830299	0.0131399	2.63436e-10	1.08657	1.05895	1.11492	0.0648484	0.0220917	0.00442425	1.067	1.02178	1.11421
	Weighted mode	0.0546119	0.033624	0.114461	1.05613	0.988772	1.12808	0.111322	0.0168221	2.1448e-07	1.11776	1.0815	1.15522	0.082348	0.0440809	0.0712242	1.08583	0.995958	1.18382	0.0868248	0.0222975	0.000490128	1.09071	1.04407	1.13943	0.0481437	0.0347256	0.168304	1.04932	0.980279	1.12323
	MR-Egger	-0.00415929	0.0668686	0.950815	0.995849	0.873522	1.13531	0.19722	0.0266094	2.93735e-08	1.21801	1.15611	1.28322	0.0714465	0.0601799	0.244459	1.07406	0.954559	1.20852	0.108989	0.0368468	0.0059904	1.11515	1.03745	1.19867	0.103696	0.0773872	0.192308	1.10926	0.95315	1.29095
	MR-RAPS	0.0625457	0.0161197	0.000104422	1.06454	1.03144	1.09871	0.0935798	0.00866522	0	1.0981	1.07961	1.11691	0.039101	0.0154184	0.0112127	1.03988	1.00892	1.07178	0.0875955	0.00959956	0	1.09155	1.0712	1.11228	0.102216	0.0200923	3.63121e-07	1.10762	1.06485	1.15211

## Sheet: Table 2
Supplementary Table 2: East Asian multivariable mendelian randomisation estimates (IVW) for the direct effect of one standard deviation increase in genetically predicted elevated low-density lipoprotein cholesterol (LDL-c), triglycerides (TG) and high-density lipoprotein cholesterol (HDL-c) respectively, accounting for the other lipid subsets. CI: confidence interval.
Exposure	IHD						IS						PVD						HF						AF
	Beta	SE	P-value	OR	Lower 95% CI	Upper 95% CI	Beta	SE	P-value	OR	Lower 95% CI	Upper 95% CI	Beta	SE	P-value	OR	Lower 95% CI	Upper 95% CI	Beta	SE	P-value	OR	Lower 95% CI	Upper 95% CI	Beta	SE	P-value	OR	Lower 95% CI	Upper 95% CI
LDL-c	0.72216	0.09482	9.74e-12	2.05888	1.70969	2.47938	-0.05303	0.08786	0.5474	0.948352	0.798328	1.12657	0.8231	0.1342	1.43e-08	2.27755	1.75079	2.96279	0.1593	0.089377	0.0775	1.17269	0.984246	1.39721	0.1198	0.1964	0.543	1.12727	0.767095	1.65656
HDL-c	-0.36815	0.11085	0.00122	0.692013	0.556874	0.859947	0.08726	0.08389	0.3006	1.09118	0.925738	1.28619	-0.8297	0.1455	1.04e-07	0.43618	0.327955	0.58012	-0.178675	0.087839	0.0443	0.836378	0.704097	0.993511	-0.2789	0.1699	0.104	0.756616	0.542317	1.05559
TG	0.19129	0.12486	0.12837	1.21081	0.947967	1.54653	0.33992	0.11769	0.0047	1.40484	1.11544	1.76931	-0.2075	0.1473	0.162	0.812613	0.608835	1.0846	0.008655	0.121974	0.9436	1.00869	0.794205	1.28111	0.3154	0.192	0.103	1.37081	0.940899	1.99715
n = 113 SNPs for IHD and HF; 109 for IS; 111 for PVD; 103 for AF
																														`

## Sheet: Table 3
Supplementary Table 3: European Mendelian randomisation main and sensitivity analyses for the effect of one standard deviation increase in genetically predicted elevated low-density lipoprotein cholesterol (LDL-c), triglycerides (TG) and high-density lipoprotein cholesterol (HDL-c), one mmHg increase in systolic blood pressure (SBP) and diastolic blood pressure (DBP), and type 2 diabetes mellitus…
Exposure	MR analysis method	IHD						IS						PVD						HF						AF
		Beta	SE	P-value	OR	Lower 95% CI	Upper 95% CI	Beta	SE	P-value	OR	Lower 95% CI	Upper 95% CI	Beta	SE	P-value	OR	Lower 95% CI	Upper 95% CI	Beta	SE	P-value	OR	Lower 95% CI	Upper 95% CI	Beta	SE	P-value	OR	Lower 95% CI	Upper 95% CI
LDL-c	IVW	0.589497	0.044775	1.38132e-39	1.80308	1.65159	1.96847	0.0892165	0.0338834	0.00846228	1.09332	1.02307	1.16839	0.352847	0.115797	0.00231038	1.42311	1.13415	1.7857	0.171655	0.0314426	4.7797e-08	1.18727	1.11631	1.26274	0.0116312	0.0264342	0.659933	1.0117	0.960617	1.0655
n = 389 SNPs for IHD; 386 for IS; 305 for PVD; 390 for HF; 402 for AF	Weighted median	0.611861	0.0456958	6.92942e-41	1.84386	1.6859	2.01662	0.143782	0.0496051	0.00374918	1.15463	1.04766	1.27253	0.346745	0.184667	0.0604248	1.41446	0.984913	2.03133	0.140549	0.0429917	0.00107844	1.15091	1.0579	1.25209	-0.00586829	0.0306071	0.847954	0.994149	0.936264	1.05561
	Weighted mode	0.599083	0.0617574	4.97425e-20	1.82045	1.61291	2.0547	0.204665	0.0689077	0.00316134	1.22711	1.07209	1.40456	0.365183	0.20797	0.0801392	1.44078	0.95845	2.16583	0.0745192	0.0762044	0.328834	1.07737	0.927891	1.25092	-0.018529	0.0338928	0.584896	0.981642	0.91855	1.04907
	MR-Egger	0.72885	0.0719374	1.63006e-21	2.0727	1.80012	2.38655	0.148192	0.0542916	0.00663072	1.15974	1.04267	1.28995	0.378349	0.201038	0.0608301	1.45987	0.984437	2.16492	0.232598	0.0495878	3.97266e-06	1.26187	1.145	1.39068	0.0382416	0.0413067	0.355117	1.03898	0.95818	1.1266
	MR-RAPS	0.643494	0.0455181	0	1.90312	1.74068	2.08071	0.0914578	0.0328924	0.00542726	1.09577	1.02736	1.16874	0.354948	0.116556	0.00232451	1.42611	1.13485	1.79212	0.177346	0.0322494	3.81538e-08	1.19404	1.12091	1.27195	0.00700105	0.0263557	0.790519	1.00703	0.956326	1.06041
HDL-c	IVW	-0.253658	0.0368598	5.9147e-12	0.775957	0.721875	0.834091	-0.107508	0.0293828	0.000253329	0.89807	0.847811	0.951308	-0.2647	0.114234	0.0204939	0.767436	0.613486	0.960019	-0.124844	0.0297777	2.75858e-05	0.882635	0.832595	0.935682	-0.064291	0.0257133	0.0124087	0.937732	0.891643	0.986203
n = 507 SNPs for IHD; 508 for IS; 423 for PVD; 505 for HF; 506 for AF	Weighted median	-0.0705407	0.0492195	0.151805	0.93189	0.84619	1.02627	-0.0223389	0.0457125	0.625066	0.977909	0.894102	1.06957	-0.193636	0.17871	0.278576	0.823958	0.580476	1.16957	-0.0667537	0.0479709	0.16406	0.935426	0.851482	1.02764	-0.0193825	0.0387917	0.617316	0.980804	0.908996	1.05828
	Weighted mode	-0.0824812	0.058534	0.15944	0.920829	0.82102	1.03277	-0.033488	0.0457704	0.46473	0.967067	0.884089	1.05783	-0.0410451	0.218937	0.851383	0.959786	0.624901	1.47414	-0.0369666	0.0372969	0.322186	0.963708	0.895773	1.0368	-0.00449549	0.0308536	0.884215	0.995515	0.937097	1.05757
	MR-Egger	-0.110013	0.0550273	0.0461386	0.895822	0.804232	0.997842	-0.00914858	0.043963	0.835239	0.990893	0.909086	1.08006	0.0781459	0.212685	0.713495	1.08128	0.712684	1.64051	-0.0617393	0.0444949	0.166009	0.940128	0.861613	1.0258	0.0122001	0.0383952	0.75081	1.01227	0.938892	1.09139
	MR-RAPS	-0.247233	0.0357933	4.9416e-12	0.780959	0.728049	0.837714	-0.106636	0.0289821	0.000233824	0.898853	0.849217	0.951391	-0.266577	0.11546	0.0209528	0.765997	0.610866	0.960524	-0.125014	0.0290323	1.66216e-05	0.882485	0.833671	0.934157	-0.0622531	0.0254991	0.0146313	0.939645	0.893837	0.9878
TG	IVW	0.380996	0.0454783	5.40457e-17	1.46374	1.33891	1.60021	0.128907	0.0351999	0.00025013	1.13758	1.06175	1.21884	0.30932	0.122884	0.0118305	1.3625	1.07086	1.73355	0.183616	0.0346294	1.14342e-07	1.20155	1.12271	1.28594	-0.034488	0.033358	0.301195	0.9661	0.904955	1.03138
n = 464 SNPs for IHD; 469 for IS; 366 for PVD; 466 for HF; 471 for AF	Weighted median	0.333789	0.0560563	2.6081e-09	1.39625	1.25097	1.5584	0.0818142	0.0515457	0.112464	1.08525	0.980968	1.20063	0.163303	0.205179	0.426086	1.17739	0.787535	1.76025	0.146294	0.0456235	0.00134333	1.15754	1.05852	1.26582	-0.0487194	0.034593	0.159024	0.952448	0.890011	1.01927
	Weighted mode	0.292789	0.081519	0.000364522	1.34016	1.14226	1.57234	0.0666331	0.0657284	0.311232	1.0689	0.9397	1.21587	-0.0396874	0.236024	0.866563	0.96109	0.605141	1.52641	0.150931	0.0520022	0.00390812	1.16292	1.05023	1.2877	-0.0299763	0.0355772	0.399907	0.970469	0.905102	1.04056
	MR-Egger	0.133765	0.0749633	0.0750286	1.14312	0.986923	1.32405	0.0266089	0.0583093	0.648363	1.02697	0.916056	1.1513	-0.271582	0.215669	0.20878	0.762172	0.499427	1.16315	0.0348887	0.0562817	0.535682	1.0355	0.927351	1.15627	-0.0479404	0.0549904	0.383776	0.953191	0.855797	1.06167
	MR-RAPS	0.291094	0.0678061	1.76241e-05	1.33789	1.17139	1.52805	0.125306	0.0347297	0.000308541	1.13349	1.0589	1.21334	0.31147	0.123951	0.0119757	1.36543	1.07093	1.74092	0.162344	0.0362606	7.56493e-06	1.17626	1.09557	1.2629	-0.0532796	0.0380618	0.161568	0.948115	0.879958	1.02155
T2DM	IVW	0.147869	0.0222251	2.86713e-11	1.15936	1.10994	1.21098	0.0913071	0.016246	1.9063e-08	1.09561	1.06127	1.13105	0.281863	0.0639594	1.04859e-05	1.3256	1.16941	1.50264	0.0569355	0.0167721	0.000687129	1.05859	1.02435	1.09396	0.00816874	0.0162641	0.615488	1.0082	0.97657	1.04086
n = 119 SNPs for IHD, IS, HF and AF; 93 for PVD	Weighted median	0.10591	0.0249979	2.26794e-05	1.11172	1.05856	1.16755	0.0805435	0.0266712	0.00252882	1.08388	1.02867	1.14204	0.296383	0.105309	0.00488654	1.34498	1.09415	1.65332	0.0398639	0.0234634	0.0893227	1.04067	0.993894	1.08965	-0.0215144	0.019351	0.266225	0.978715	0.94229	1.01655
	Weighted mode	0.101062	0.0297497	0.000936165	1.10634	1.04368	1.17277	0.0702297	0.0339505	0.0408461	1.07275	1.00369	1.14657	0.291426	0.109831	0.00941967	1.33834	1.07913	1.6598	0.0371758	0.0267954	0.168152	1.03788	0.984774	1.09384	-0.00909421	0.0235415	0.699984	0.990947	0.946262	1.03774
	MR-Egger	0.0412813	0.0540028	0.446191	1.04215	0.937476	1.1585	0.0615715	0.0405191	0.131412	1.06351	0.982312	1.15141	0.243305	0.14678	0.100916	1.27546	0.956587	1.70062	-0.00925354	0.0405436	0.819894	0.990789	0.915103	1.07274	-0.0316423	0.0401437	0.4322	0.968853	0.895544	1.04816
	MR-RAPS	0.145523	0.0236734	7.89088e-10	1.15664	1.1042	1.21158	0.0924449	0.0162636	1.31463e-08	1.09685	1.06244	1.13238	0.285181	0.0636844	7.53301e-06	1.33	1.17393	1.50682	0.0534073	0.017654	0.00248447	1.05486	1.01898	1.092	0.00855907	0.016423	0.602252	1.0086	0.976647	1.04159
SBP	IVW	0.0374871	0.00543862	5.47214e-12	1.0382	1.02719	1.04932	0.0333298	0.00570325	5.09614e-09	1.03389	1.0224	1.04551	0.0338592	0.0206697	0.101399	1.03444	0.993369	1.07721	0.0159261	0.00481012	0.000929762	1.01605	1.00652	1.02568	0.0224884	0.00453892	7.24893e-07	1.02274	1.01368	1.03188
n = 162 SNPs for IHD; 163 for IS, HF and AF; 112 for PVD	Weighted median	0.033209	0.00645487	2.6782e-07	1.03377	1.02077	1.04693	0.0306012	0.00660507	3.60429e-06	1.03107	1.01781	1.04451	0.0521844	0.0295803	0.0777054	1.05357	0.994224	1.11646	0.0177505	0.0057259	0.00193494	1.01791	1.00655	1.0294	0.0232005	0.00478406	1.23747e-06	1.02347	1.01392	1.03311
	Weighted mode	0.032639	0.0174371	0.0630918	1.03318	0.998464	1.0691	0.0163726	0.020369	0.422727	1.01651	0.976725	1.05791	0.078506	0.0756317	0.301608	1.08167	0.932644	1.25451	0.0367381	0.0142293	0.0109092	1.03742	1.00889	1.06676	0.0267931	0.013696	0.0521954	1.02716	0.999949	1.0551
	MR-Egger	0.0458096	0.0214635	0.0343806	1.04688	1.00375	1.09185	0.0746498	0.0219198	0.000839609	1.07751	1.03219	1.12481	0.110584	0.117137	0.347287	1.11693	0.887804	1.40519	0.0170468	0.0186229	0.361669	1.01719	0.980734	1.05501	0.0312929	0.0176618	0.0783696	1.03179	0.996681	1.06813
	MR-RAPS	0.037908	0.00554727	8.27915e-12	1.03864	1.0274	1.04999	0.0352458	0.00593792	2.92565e-09	1.03587	1.02389	1.048	0.0344587	0.0209524	0.100048	1.03506	0.993414	1.07845	0.0158747	0.00483792	0.00103332	1.016	1.00641	1.02568	0.0231763	0.00485169	1.77973e-06	1.02345	1.01376	1.03323
DBP	IVW	0.0497638	0.00894391	2.63676e-08	1.05102	1.03276	1.06961	0.0471484	0.00835935	1.69852e-08	1.04828	1.03124	1.06559	0.04754	0.0312393	0.128059	1.04869	0.986404	1.1149	0.0275489	0.00700604	8.4186e-05	1.02793	1.01391	1.04214	0.0208491	0.00844444	0.01355	1.02107	1.00431	1.03811
n = 187 SNPs for IHD, IS, HF and AF; 127 for PVD	Weighted median	0.0476736	0.0103662	4.24629e-06	1.04883	1.02773	1.07036	0.0388239	0.0109703	0.000401652	1.03959	1.01747	1.06218	0.0918964	0.0473572	0.0523199	1.09625	0.999077	1.20288	0.0242042	0.00851021	0.00445318	1.0245	1.00755	1.04173	0.0161022	0.00777994	0.0384791	1.01623	1.00085	1.03185
	Weighted mode	0.0486096	0.031312	0.122346	1.04981	0.987319	1.11626	-0.00313118	0.0327035	0.923832	0.996874	0.93498	1.06286	0.150517	0.120837	0.215413	1.16243	0.917298	1.47308	0.036876	0.0272464	0.177902	1.03756	0.983609	1.09448	0.0416767	0.0251341	0.0990636	1.04256	0.992443	1.0952
	MR-Egger	0.0417726	0.0327206	0.20341	1.04266	0.977888	1.11172	-0.0071001	0.029536	0.810309	0.992925	0.937076	1.0521	0.0126906	0.154748	0.934783	1.01277	0.747804	1.37162	0.0251974	0.023798	0.291358	1.02552	0.978782	1.07449	-0.0123396	0.0298885	0.680219	0.987736	0.931535	1.04733
	MR-RAPS	0.0479294	0.0091143	1.4507e-07	1.0491	1.03052	1.06801	0.0454169	0.00874902	2.09076e-07	1.04646	1.02867	1.06456	0.0483896	0.0317017	0.126909	1.04958	0.986348	1.11686	0.027035	0.00710159	0.000140722	1.0274	1.0132	1.0418	0.0189248	0.00807727	0.0191309	1.01911	1.0031	1.03537

## Sheet: Table 4
Supplementary Table 4: European multivariable mendelian randomisation estimates (IVW) for the direct effect of one standard deviation increase in genetically predicted elevated low-density lipoprotein cholesterol (LDL-c), triglycerides (TG) and high-density lipoprotein cholesterol (HDL-c) respectively, accounting for the other lipid subsets. CI: confidence interval.
Exposure	IHD						IS						PVD						HF						AF
	Beta	SE	P-value	OR	Lower 95% CI	Upper 95% CI	Beta	SE	P-value	OR	Lower 95% CI	Upper 95% CI	Beta	SE	P-value	OR	Lower 95% CI	Upper 95% CI	Beta	SE	P-value	OR	Lower 95% CI	Upper 95% CI	Beta	SE	P-value	OR	Lower 95% CI	Upper 95% CI
LDL-c	0.69822	0.07173	< 2e-16	2.01017	1.74653	2.31361	0.2772	0.1086	0.0109	1.31943	1.06646	1.63241	0.8741	0.3354	0.00938	2.39672	1.24199	4.62504	0.29282	0.06553	9.13e-06	1.3402	1.17866	1.52388	-0.05038	0.09646	0.60162	0.950868	0.787067	1.14876
HDL-c	-0.24555	0.0827	0.00309	0.782274	0.665217	0.91993	-0.1484	0.119	0.2128	0.862086	0.682741	1.08854	-0.4089	0.2415	0.09102	0.664381	0.413855	1.06656	-0.40838	0.08313	1.11e-06	0.664726	0.564782	0.782356	-0.47489	0.11079	2.05e-05	0.621953	0.500555	0.772795
TG	0.23512	0.09516	0.01371	1.26506	1.04981	1.52445	0.14	0.1389	0.3139	1.15027	0.876127	1.5102	0.2701	0.3665	0.46143	1.3101	0.638751	2.68704	0.18651	0.09957	0.0614	1.20504	0.99139	1.46472	-0.37578	0.12353	0.00243	0.686753	0.539076	0.874886
n = 727 SNPs for IHD; 750 for IS; 596 for PVD; 726 for HF; 769 for AF

## Sheet: Table 5
Supplementary Table 5: MR-Egger intercept statistics. LDL-c: low-density lipoprotein cholesterol; TG: triglycerides; HDL-c: high-density lipoprotein cholesterol; SBP: systolic blood pressure; DBP: diastolic blood pressure; T2DM: type 2 diabetes mellitus.
	Ischemic heart disease	Ischemic stroke	Peripheral vascular disease	Heart failure	Atrial fibrillation
	Egger intercept	Egger intercept	Egger intercept	Egger intercept	Egger intercept
	(p-value)	(p-value)	(p-value)	(p-value)	(p-value)
East Asian
LDL-c	0.012 (0.43)	-0.006 (0.28)	-0.006 (0.60)	-0.001 (0.81)	0.006 (0.46)
TG	0.012 (0.18)	0.015 (<0.0001)	0.012 (0.24)	0.006 (0.19)	0.008 (0.42)
HDL-c	-0.007 (0.47)	-0.006 (0.17)	-0.004 (0.51)	-0.005 (0.21)	0.005 (0.44)
SBP	0.019 (0.38)	-0.013 (0.26)	0.006 (0.81)	0.006 (0.59)	-0.023 (0.35)
DBP	0.023 (0.31)	-0.036 (0.0003)	-0.011 (0.58)	-0.008 (0.52)	-0.002 (0.93)
T2DM	0.006 (0.21)	0.003 (0.22)	-0.006 (0.18)	0.007 (0.06)	0.009 (0.11)
European
LDL-c	-0.0043 (0.01)	-0.0018 (0.17)	-0.00062 (0.88)	-0.0020 (0.11)	-0.00087 (0.40)
TG	0.0060 (<0.0001)	0.0025 (0.029)	0.012 (0.0012)	0.0037 (0.00096)	0.00034 (0.76)
HDL-c	-0.0044 (0.0005)	-0.0030 (0.0029)	-0.0070 (0.057)	-0.0019 (0.058)	-0.0024 (0.0079)
SBP	-0.0018 (0.69)	-0.0092 (0.053)	-0.015 (0.51)	-0.00025 (0.95)	-0.0020 (0.61)
DBP	0.0011 (0.80)	0.0074 (0.057)	0.0042 (0.82)	0.00032 (0.92)	0.0045 (0.25)
T2DM	0.0083 (0.033)	0.0023 (0.42)	0.0029 (0.77)	0.0052 (0.076)	0.0031 (0.28)

## Sheet: Table 6
Supplementary Table 6: Heterogeneity analyses by Q statistic on inverse variance weighted analyses. LDL-c: low-density lipoprotein cholesterol; TG: triglycerides; HDL-c: high-density lipoprotein cholesterol; SBP: systolic blood pressure; DBP: diastolic blood pressure; T2DM: type 2 diabetes mellitus.
	Ischemic heart disease	Ischemic stroke	Peripheral vascular disease	Heart failure	Atrial fibrillation
	Q statistic (p-value)	Q statistic (p-value)	Q statistic (p-value)	Q statistic (p-value)	Q statistic (p-value)
East Asian
LDL-c	508 (<0.0001)	116 (<0.0001)	91 (<0.0001)	63 (0.021)	54 (0.045)
TG	161 (<0.0001)	54 (<0.0001)	68 (0.0007)	39 (0.31)	55 (0.0026)
HDL-c	554 (<0.0001)	148 (<0.0001)	75 (0.11)	74 (0.13)	94 (0.0016)
SBP	202 (<0.0001)	88 (<0.0001)	74 (0.0004)	45 (0.19)	74 (<0.0001)
DBP	146 (<0.0001)	55 (0.004)	40 (0.14)	36 (0.24)	56 (0.0006)
T2DM	569 (<0.0001)	228 (<0.0001)	159 (0.31)	237 (<0.0001)	225 (<0.0001)
European
LDL-c	1074 (<0.0001)	569 (<0.0001)	296 (0.46)	658 (<0.0001)	844 (<0.0001)
TG	1167 (<0.0001)	630 (<0.0001)	363 (0.30)	820 (<0.0001)	1350 (<0.0001)
HDL-c	1198 (<0.0001)	681 (<0.0001)	407 (0.44)	849 (<0.0001)	1196 (<0.0001)
SBP	272 (<0.0001)	264 (<0.0001)	120 (0.18)	220 (<0.0001)	387 (<0.0001)
DBP	339 (<0.0001)	266 (<0.0001)	119 (0.41)	233 (<0.0001)	618 (<0.0001)
T2DM	285 (<0.0001)	129 (0.15)	101 (0.20)	212 (<0.0001)	306 (<0.0001)

## Sheet: Table 7
Supplementary Table 7: F-statistics for each set of single nucleotide polymorphisms in East Asian and European analyses
East Asian Analyses
LDL-c (exposure) and IHD (outcome)		LDL-c (exposure) and IS (outcome)		LDL-c (exposure) and PVD (outcome)		LDL-c (exposure) and HF (outcome)		LDL-c (exposure) and AF (outcome)		HDL-c (exposure) and IHD (outcome)		HDL-c (exposure) and IS (outcome)		HDL-c (exposure) and PVD (outcome)		HDL-c (exposure) and HF (outcome)		HDL-c (exposure) and AF (outcome)		TG (exposure) and IHD (outcome)		TG (exposure) and IS (outcome)		TG (exposure) and PVD (outcome)		TG (exposure) and HF (outcome)		TG (exposure) and AF (outcome)		T2DM (exposure) and IHD (outcome)		T2DM (exposure) and IS (outcome)		T2DM (exposure) and PVD (outcome)		T2DM (exposure) and HF (outcome)		T2DM (exposure) and AF (outcome)		SBP (exposure) and IHD (outcome)		SBP (exposure) and IS (outcome)		SBP (exposure) and PVD (outcome)		SBP (exposure) and HF (outcome)		SBP (exposure) and AF (outcome)
SNP	F-statistic	SNP	F-statistic	SNP	F-statistic	SNP	F-statistic	SNP	F-statistic	SNP	F-statistic	SNP	F-statistic	SNP	F-statistic	SNP	F-statistic	SNP	F-statistic	SNP	F-statistic	SNP	F-statistic	SNP	F-statistic	SNP	F-statistic	SNP	F-statistic	SNP	F-statistic	SNP	F-statistic	SNP	F-statistic	SNP	F-statistic	SNP	F-statistic	SNP	F-statistic	SNP	F-statistic	SNP	F-statistic	SNP	F-statistic	SNP	F-statistic
rs10903130	31.6745	rs10903130	31.6745	rs10903130	31.6745	rs10903130	31.6745	rs10903130	31.6745	rs10850379	49.1884	rs10850379	49.1884	rs10850379	49.1884	rs10850379	49.1884	rs10886864	65.4296	rs10761780	40.2197	rs10761780	40.2197	rs10761780	40.2197	rs10761780	40.2197	rs1077835	173.341	rs10011838	118.387	rs10011838	118.387	rs10011838	118.387	rs10011838	118.387	rs10011838	118.387	rs10184428	66.9421	rs10184428	66.9421	rs10184428	66.9421	rs10184428	66.9421	rs10184428	66.9421
rs11066015	36.6981	rs11066015	36.6981	rs11066015	36.6981	rs11066015	36.6981	rs112784971	38.514	rs10886864	65.4296	rs10886864	65.4296	rs10886864	65.4296	rs10886864	65.4296	rs11082764	372.312	rs1077835	173.341	rs1077835	173.341	rs1077835	173.341	rs1077835	173.341	rs10886864	31.5836	rs10125947	36.1669	rs10125947	36.1669	rs10125947	36.1669	rs10125947	36.1669	rs10125947	36.1669	rs111478946	135.889	rs111478946	135.889	rs111478946	135.889	rs111478946	135.889	rs111478946	135.889
rs112784971	38.514	rs112784971	38.514	rs112784971	38.514	rs112784971	38.514	rs11571836	66.9988	rs11082764	372.312	rs11082764	372.312	rs11082764	372.312	rs11082764	372.312	rs1115721	36.2286	rs10886864	31.5836	rs10886864	31.5836	rs10886864	31.5836	rs10886864	31.5836	rs12229430	29.7747	rs1016565	31.3266	rs1016565	31.3266	rs1016565	31.3266	rs1016565	31.3266	rs1016565	31.3266	rs11642015	49.6853	rs11642015	49.6853	rs11642015	49.6853	rs11642015	49.6853	rs11642015	49.6853
rs11320208	49.7873	rs11320208	49.7873	rs11320208	49.7873	rs11320208	49.7873	rs11601507	41.494	rs11098353	32.9013	rs11098353	32.9013	rs11098353	32.9013	rs11098353	32.9013	rs111859808	73.7285	rs116111528	49.1343	rs116111528	49.1343	rs116111528	49.1343	rs116111528	49.1343	rs1260326	373.009	rs10190313	71.5191	rs10190313	71.5191	rs10190313	71.5191	rs10190313	71.5191	rs10229583	36.7384	rs1177765	52.0618	rs1177765	52.0618	rs1177765	52.0618	rs1177765	52.0618	rs1177765	52.0618
rs11571836	66.9988	rs11571836	66.9988	rs11571836	66.9988	rs11571836	66.9988	rs12162136	44.8528	rs1115721	36.2286	rs1115721	36.2286	rs1115721	36.2286	rs1115721	36.2286	rs11236534	49.1966	rs117157737	62.7664	rs117157737	62.7664	rs117157737	62.7664	rs117157737	62.7664	rs13246993	265.09	rs10505581	29.9612	rs10505581	29.9612	rs10505581	29.9612	rs10505581	29.9612	rs10505581	29.9612	rs11784933	29.4909	rs11784933	29.4909	rs11784933	29.4909	rs11784933	29.4909	rs11784933	29.4909
rs11601507	41.494	rs11601507	41.494	rs11601507	41.494	rs11601507	41.494	rs12229026	36.8817	rs111859808	73.7285	rs111859808	73.7285	rs111859808	73.7285	rs111859808	73.7285	rs113879410	44.8914	rs12229430	29.7747	rs12229430	29.7747	rs12229430	29.7747	rs12229430	29.7747	rs142531580	40.4543	rs10507349	90.6759	rs10507349	90.6759	rs10507349	90.6759	rs10507349	90.6759	rs10507349	90.6759	rs12459507	37.6626	rs12459507	37.6626	rs12459507	37.6626	rs12459507	37.6626	rs12459507	37.6626
rs12162136	44.8528	rs12162136	44.8528	rs12162136	44.8528	rs12162136	44.8528	rs12927205	119.714	rs111997200	48.5208	rs111997200	48.5208	rs111997200	48.5208	rs111997200	48.5208	rs11672748	49.791	rs1260326	373.009	rs1260326	373.009	rs1260326	373.009	rs1260326	373.009	rs1475537	41.4412	rs10748694	41.9833	rs10748694	41.9833	rs10748694	41.9833	rs10748694	41.9833	rs10748694	41.9833	rs1275982	121.286	rs1275982	121.286	rs1275982	121.286	rs1275982	121.286	rs1275982	121.286
rs12229026	36.8817	rs12229026	36.8817	rs12229026	36.8817	rs12229026	36.8817	rs174559	40.9119	rs11236534	49.1966	rs11236534	49.1966	rs11236534	49.1966	rs11236534	49.1966	rs11773763	30.0655	rs13246993	265.09	rs13246993	265.09	rs13246993	265.09	rs13246993	265.09	rs16990971	58.6466	rs10788284	41.1107	rs10788284	41.1107	rs10788284	41.1107	rs10788284	41.1107	rs10788284	41.1107	rs138088171	58.4775	rs138088171	58.4775	rs138088171	58.4775	rs138088171	58.4775	rs138088171	58.4775
rs13306194	244.808	rs13306194	244.808	rs13306194	244.808	rs13306194	244.808	rs1883025	45.6201	rs117592139	38.6789	rs117592139	38.6789	rs117592139	38.6789	rs117592139	38.6789	rs11861555	51.1456	rs1475537	41.4412	rs1475537	41.4412	rs1475537	41.4412	rs1475537	41.4412	rs174559	55.5173	rs10860209	33.9433	rs10860209	33.9433	rs10860209	33.9433	rs10860209	33.9433	rs10811658	364.922	rs1535464	35.074	rs1535464	35.074	rs1535464	35.074	rs1535464	35.074	rs1535464	35.074
rs151193009	212.672	rs151193009	212.672	rs151193009	212.672	rs151193009	212.672	rs204467	39.8459	rs11773763	30.0655	rs11773763	30.0655	rs11773763	30.0655	rs11773763	30.0655	rs11993276	43.8885	rs16990971	58.6466	rs16990971	58.6466	rs16990971	58.6466	rs16990971	58.6466	rs183130	42.5844	rs10938398	39.191	rs10938398	39.191	rs10938398	39.191	rs10938398	39.191	rs10860209	33.9433	rs16998073	179.715	rs16998073	179.715	rs16998073	179.715	rs16998073	179.715	rs16998073	179.715
rs157592	135.022	rs157592	135.022	rs157592	135.022	rs157592	135.022	rs2054345	32.7198	rs11993276	43.8885	rs11993276	43.8885	rs11993276	43.8885	rs11993276	43.8885	rs12446515	1985.9	rs174559	55.5173	rs174559	55.5173	rs174559	55.5173	rs174559	55.5173	rs2059248	36.0528	rs10950550	81.5008	rs10950550	81.5008	rs10950550	81.5008	rs10950550	81.5008	rs10938398	39.191	rs17046344	42.3532	rs17046344	42.3532	rs17046344	42.3532	rs17046344	42.3532	rs17046344	42.3532
rs174559	40.9119	rs174559	40.9119	rs174559	40.9119	rs174559	40.9119	rs2419607	50.3829	rs12037222	44.043	rs12037222	44.043	rs12037222	44.043	rs12037222	44.043	rs12450500	32.4645	rs183130	42.5844	rs183130	42.5844	rs183130	42.5844	rs183130	42.5844	rs2291119	31.7276	rs10965248	745.209	rs10965248	745.209	rs10965248	745.209	rs10965248	745.209	rs10950550	81.5008	rs1973765	68.89	rs1973765	68.89	rs1973765	68.89	rs1973765	68.89	rs1973765	68.89
rs181711349	53.1683	rs181711349	53.1683	rs181711349	53.1683	rs181711349	53.1683	rs2519093	204.324	rs12158299	73.975	rs12158299	73.975	rs12158299	73.975	rs12158299	73.975	rs12633551	73.9825	rs1985109	34.7377	rs1985109	34.7377	rs1985109	34.7377	rs1985109	34.7377	rs2954021	202.645	rs111246699	63.5851	rs111246699	63.5851	rs111246699	63.5851	rs111246699	63.5851	rs11043003	68.9035	rs2107595	40.3033	rs2107595	40.3033	rs2107595	40.3033	rs2107595	40.3033	rs2107595	40.3033
rs1883025	45.6201	rs1883025	45.6201	rs1883025	45.6201	rs1883025	45.6201	rs2539981	46.1538	rs12450500	32.4645	rs12450500	32.4645	rs12450500	32.4645	rs12450500	32.4645	rs12659737	34.7643	rs2059248	36.0528	rs2059248	36.0528	rs2059248	36.0528	rs2059248	36.0528	rs34828061	34.9859	rs11205766	60.464	rs11205766	60.464	rs11205766	60.464	rs11205766	60.464	rs11178532	38.0545	rs2125067	34.1423	rs2125067	34.1423	rs2125067	34.1423	rs2125067	34.1423	rs2125067	34.1423
rs2054345	32.7198	rs2054345	32.7198	rs2054345	32.7198	rs2054345	32.7198	rs2642438	55.6563	rs12633551	73.9825	rs12633551	73.9825	rs12633551	73.9825	rs12633551	73.9825	rs12753251	33.1059	rs2291119	31.7276	rs2291119	31.7276	rs2291119	31.7276	rs2291119	31.7276	rs35570672	66.4027	rs11257852	32.6058	rs11257852	32.6058	rs11257852	32.6058	rs11257852	32.6058	rs11205766	60.464	rs2219538	30.8087	rs2219538	30.8087	rs2219538	30.8087	rs2219538	30.8087	rs2219538	30.8087
rs2419607	50.3829	rs2419607	50.3829	rs2419607	50.3829	rs2419607	50.3829	rs2737265	30.7147	rs12659737	34.7643	rs12659737	34.7643	rs12659737	34.7643	rs12659737	34.7643	rs12992267	54.7115	rs2954021	202.645	rs2954021	202.645	rs2954021	202.645	rs2954021	202.645	rs3752442	50.9495	rs113154802	30.4016	rs113154802	30.4016	rs113154802	30.4016	rs113154802	30.4016	rs11257852	32.6058	rs2238787	32.0223	rs2238787	32.0223	rs2238787	32.0223	rs2238787	32.0223	rs2238787	32.0223
rs2519093	204.324	rs2519093	204.324	rs2519093	204.324	rs2519093	204.324	rs2738464	329.875	rs12753251	33.1059	rs12753251	33.1059	rs12753251	33.1059	rs12753251	33.1059	rs13246993	42.3169	rs34828061	34.9859	rs34828061	34.9859	rs34828061	34.9859	rs34828061	34.9859	rs4418728	38.6432	rs113214136	42.616	rs113214136	42.616	rs113214136	42.616	rs113214136	42.616	rs113154802	30.4016	rs2286525	40.1111	rs2286525	40.1111	rs2286525	40.1111	rs2286525	40.1111	rs2286525	40.1111
rs2539981	46.1538	rs2539981	46.1538	rs2539981	46.1538	rs2539981	46.1538	rs283810	1285.62	rs12992267	54.7115	rs12992267	54.7115	rs12992267	54.7115	rs12992267	54.7115	rs13248499	38.3421	rs35570672	66.4027	rs35570672	66.4027	rs35570672	66.4027	rs35570672	66.4027	rs4495740	165.836	rs113945618	63.3406	rs113945618	63.3406	rs113945618	63.3406	rs113945618	63.3406	rs11598977	54.9511	rs2847603	64.6876	rs2847603	64.6876	rs2847603	64.6876	rs2847603	64.6876	rs2847603	64.6876
rs2642438	55.6563	rs2642438	55.6563	rs2642438	55.6563	rs2642438	55.6563	rs2854725	192.415	rs13248499	38.3421	rs13248499	38.3421	rs13248499	38.3421	rs13248499	38.3421	rs16868954	31.7049	rs3752442	50.9495	rs3752442	50.9495	rs3752442	50.9495	rs3752442	50.9495	rs4704834	83.4205	rs11598977	54.9511	rs11598977	54.9511	rs11598977	54.9511	rs11598977	54.9511	rs11601717	35.1715	rs2990220	44.0704	rs2990220	44.0704	rs2990220	44.0704	rs2990220	44.0704	rs2990220	44.0704
rs2737265	30.7147	rs2737265	30.7147	rs2737265	30.7147	rs2737265	30.7147	rs3752442	37.3772	rs1375688	50.2992	rs1375688	50.2992	rs1375688	50.2992	rs1375688	50.2992	rs174565	34.4854	rs4418728	38.6432	rs4418728	38.6432	rs4418728	38.6432	rs4418728	38.6432	rs483082	239.369	rs11601717	35.1715	rs11601717	35.1715	rs11601717	35.1715	rs11601717	35.1715	rs117267808	70.3962	rs35436	80.0167	rs35436	80.0167	rs35436	80.0167	rs35436	80.0167	rs35436	80.0167
rs2738464	329.875	rs2738464	329.875	rs2738464	329.875	rs2738464	329.875	rs429358	297.243	rs143722364	70.7974	rs143722364	70.7974	rs143722364	70.7974	rs143722364	70.7974	rs1883023	124.087	rs4495740	165.836	rs4495740	165.836	rs4495740	165.836	rs4495740	165.836	rs56255430	72.3312	rs116904139	118.406	rs116904139	118.406	rs116904139	118.406	rs116904139	118.406	rs117882921	30.1804	rs3774442	55.9244	rs3774442	55.9244	rs3774442	55.9244	rs3774442	55.9244	rs3774442	55.9244
rs3752442	37.3772	rs3752442	37.3772	rs3752442	37.3772	rs3752442	37.3772	rs4704834	85.4849	rs146544283	32.9546	rs146544283	32.9546	rs146544283	32.9546	rs146544283	32.9546	rs1917368	63.7442	rs4704834	83.4205	rs4704834	83.4205	rs4704834	83.4205	rs4704834	83.4205	rs6706783	60.3174	rs117601636	115.477	rs117601636	115.477	rs117601636	115.477	rs117601636	115.477	rs1182444	49.8394	rs3790604	89.0498	rs3790604	89.0498	rs3790604	89.0498	rs3790604	89.0498	rs3790604	89.0498
rs406315	1202.85	rs406315	1202.85	rs406315	1202.85	rs406315	1202.85	rs557933	49.2291	rs16868954	31.7049	rs16868954	31.7049	rs16868954	31.7049	rs16868954	31.7049	rs2058806	38.9651	rs483082	239.369	rs483082	239.369	rs483082	239.369	rs483082	239.369	rs6889596	31.3503	rs117624659	67.649	rs117624659	67.649	rs117624659	67.649	rs117624659	67.649	rs11926494	162.852	rs4714678	74.0643	rs4714678	74.0643	rs4714678	74.0643	rs4714678	74.0643	rs4714678	74.0643
rs59379014	37.2528	rs59379014	37.2528	rs59379014	37.2528	rs59379014	37.2528	rs59379014	37.2528	rs174565	34.4854	rs174565	34.4854	rs174565	34.4854	rs174565	34.4854	rs2070895	850.016	rs58542926	78.7476	rs58542926	78.7476	rs58542926	78.7476	rs58542926	78.7476	rs7078456	40.2779	rs117809958	63.089	rs117809958	63.089	rs117809958	63.089	rs117809958	63.089	rs12109081	32.6991	rs4722675	46.8698	rs4722675	46.8698	rs4722675	46.8698	rs4722675	46.8698	rs4722675	46.8698
rs59857465	32.8918	rs59857465	32.8918	rs59857465	32.8918	rs59857465	32.8918	rs602633	337.579	rs1883023	124.087	rs1883023	124.087	rs1883023	124.087	rs1883023	124.087	rs2114273	40.5351	rs6706783	60.3174	rs6706783	60.3174	rs6706783	60.3174	rs6706783	60.3174	rs7165077	83.8434	rs117964937	54.1458	rs117964937	54.1458	rs117964937	54.1458	rs117964937	54.1458	rs123378	40.262	rs4726459	37.1761	rs4726459	37.1761	rs4726459	37.1761	rs4726459	37.1761	rs4726459	37.1761
rs602633	337.579	rs602633	337.579	rs602633	337.579	rs602633	337.579	rs62074055	48.4141	rs1917368	63.7442	rs1917368	63.7442	rs1917368	63.7442	rs1917368	63.7442	rs2126260	33.4208	rs6889596	31.3503	rs6889596	31.3503	rs6889596	31.3503	rs6889596	31.3503	rs72670104	41.1696	rs118074491	82.8544	rs118074491	82.8544	rs118074491	82.8544	rs118074491	82.8544	rs1236816	38.9679	rs4834497	31.598	rs4834497	31.598	rs4834497	31.598	rs4834497	31.598	rs4834497	31.598
rs62074055	48.4141	rs62074055	48.4141	rs62074055	48.4141	rs62074055	48.4141	rs6453131	266.311	rs2070895	850.016	rs2070895	850.016	rs2070895	850.016	rs2070895	850.016	rs2269434	53.3802	rs7165077	83.8434	rs7165077	83.8434	rs7165077	83.8434	rs7165077	83.8434	rs7350481	1447.83	rs1182395	49.4188	rs1182395	49.4188	rs1182395	49.4188	rs1182395	49.4188	rs12429937	45.9813	rs4910498	52.1369	rs4910498	52.1369	rs4910498	52.1369	rs4910498	52.1369	rs4910498	52.1369
rs62133263	53.8955	rs62133263	53.8955	rs62133263	53.8955	rs62133263	53.8955	rs6493583	34.8326	rs2114273	40.5351	rs2114273	40.5351	rs2114273	40.5351	rs2114273	40.5351	rs2422493	50.2048	rs72670104	41.1696	rs72670104	41.1696	rs72670104	41.1696	rs72670104	41.1696	rs74855321	458.554	rs11926494	162.852	rs11926494	162.852	rs11926494	162.852	rs11926494	162.852	rs12437434	37.2914	rs6031431	37.9971	rs6031431	37.9971	rs6031431	37.9971	rs6031431	37.9971	rs6031431	37.9971
rs6453131	266.311	rs6453131	266.311	rs6453131	266.311	rs6453131	266.311	rs6663252	92.2493	rs2126260	33.4208	rs2126260	33.4208	rs2126260	33.4208	rs2126260	33.4208	rs255056	149.683	rs7350481	1447.83	rs7350481	1447.83	rs7350481	1447.83	rs7350481	1447.83	rs75198898	1297.62	rs12109081	32.6991	rs12109081	32.6991	rs12109081	32.6991	rs12109081	32.6991	rs12449654	72.5434	rs6590811	62.2346	rs6590811	62.2346	rs6590811	62.2346	rs6590811	62.2346	rs6590811	62.2346
rs6493583	34.8326	rs6493583	34.8326	rs6493583	34.8326	rs6493583	34.8326	rs7212349	35.0077	rs2422493	50.2048	rs2422493	50.2048	rs2422493	50.2048	rs2422493	50.2048	rs2642438	42.5344	rs74368849	1200.75	rs74368849	1200.75	rs74368849	1200.75	rs74368849	1200.75	rs9687832	33.0574	rs1236816	38.9679	rs1236816	38.9679	rs1236816	38.9679	rs1236816	38.9679	rs12494144	37.8567	rs66576886	47.4568	rs66576886	47.4568	rs66576886	47.4568	rs66576886	47.4568	rs66576886	47.4568
rs6663252	92.2493	rs6663252	92.2493	rs6663252	92.2493	rs6663252	92.2493	rs72911441	48.4981	rs247610	96.6383	rs247610	96.6383	rs247610	96.6383	rs247610	96.6383	rs2737212	84.4919	rs78963197	458.344	rs78963197	458.344	rs78963197	458.344	rs78963197	458.344			rs12429937	45.9813	rs12429937	45.9813	rs12429937	45.9813	rs12429937	45.9813	rs12600132	33.8512	rs7134677	30.8274	rs7134677	30.8274	rs7134677	30.8274	rs7134677	30.8274	rs7134677	30.8274
rs6741916	42.735	rs6741916	42.735	rs6741916	42.735	rs6741916	42.735	rs7320583	39.5635	rs255056	149.683	rs255056	149.683	rs255056	149.683	rs255056	149.683	rs2740488	427.108	rs79702711	40.6517	rs79702711	40.6517	rs79702711	40.6517	rs79702711	40.6517			rs12437434	37.2914	rs12437434	37.2914	rs12437434	37.2914	rs12437434	37.2914	rs1260326	91.6951	rs751985	39.787	rs751985	39.787	rs751985	39.787	rs751985	39.787	rs751985	39.787
rs6874202	93.1812	rs6874202	93.1812	rs6874202	93.1812	rs6874202	93.1812	rs737337	111.35	rs2642438	42.5344	rs2642438	42.5344	rs2642438	42.5344	rs2642438	42.5344	rs2792703	85.4239	rs80001814	33.6311	rs80001814	33.6311	rs80001814	33.6311	rs80001814	33.6311			rs12449654	72.5434	rs12449654	72.5434	rs12449654	72.5434	rs12449654	72.5434	rs12625671	90.1124	rs7705439	32.4467	rs7705439	32.4467	rs7705439	32.4467	rs7705439	32.4467	rs7705439	32.4467
rs7140110	40.6887	rs7140110	40.6887	rs7140110	40.6887	rs7140110	40.6887	rs7601153	38.9218	rs2737212	84.4919	rs2737212	84.4919	rs2737212	84.4919	rs2737212	84.4919	rs289748	40.9975	rs9378236	31.2217	rs9378236	31.2217	rs9378236	31.2217	rs9378236	31.2217			rs12494144	37.8567	rs12494144	37.8567	rs12494144	37.8567	rs12494144	37.8567	rs12698877	92.4345	rs77420391	94.6879	rs77420391	94.6879	rs77420391	94.6879	rs77420391	94.6879	rs77420391	94.6879
rs7212349	35.0077	rs7212349	35.0077	rs7212349	35.0077	rs7212349	35.0077	rs7770628	61.7151	rs2740488	427.108	rs2740488	427.108	rs2740488	427.108	rs2740488	427.108	rs2925979	53.8618	rs9687832	33.0574	rs9687832	33.0574	rs9687832	33.0574	rs9687832	33.0574			rs12600132	33.8512	rs12600132	33.8512	rs12600132	33.8512	rs12600132	33.8512	rs12776915	46.9327	rs78018265	30.2053	rs78018265	30.2053	rs78018265	30.2053	rs78018265	30.2053	rs78018265	30.2053
rs72911441	48.4981	rs72911441	48.4981	rs72911441	48.4981	rs72911441	48.4981	rs7789194	60.4775	rs2792703	85.4239	rs2792703	85.4239	rs2792703	85.4239	rs2792703	85.4239	rs2980888	31.9702	rs998584	39.8751	rs998584	39.8751	rs998584	39.8751	rs998584	39.8751			rs1260326	91.6951	rs1260326	91.6951	rs1260326	91.6951	rs1260326	91.6951	rs12778642	318.341	rs78793397	67.7285	rs78793397	67.7285	rs78793397	67.7285	rs78793397	67.7285	rs78793397	67.7285
rs73596816	67.9944	rs73596816	67.9944	rs73596816	67.9944	rs73596816	67.9944	rs7898735	88.7584	rs2925979	53.8618	rs2925979	53.8618	rs2925979	53.8618	rs2925979	53.8618	rs333948	42.967											rs12625671	90.1124	rs12625671	90.1124	rs12625671	90.1124	rs12625671	90.1124	rs12940802	34.4737	rs880315	100	rs880315	100	rs880315	100	rs880315	100	rs880315	100
rs737337	111.35	rs737337	111.35	rs737337	111.35	rs737337	111.35	rs9376090	48.4306	rs2980888	31.9702	rs2980888	31.9702	rs2980888	31.9702	rs2980888	31.9702	rs35499210	82.3839											rs1262777	39.3607	rs1262777	39.3607	rs1262777	39.3607	rs1262777	39.3607	rs13070809	33.8363	rs890431	36.6343	rs890431	36.6343	rs890431	36.6343	rs890431	36.6343	rs890431	36.6343
rs77303550	195.92	rs77303550	195.92	rs77303550	195.92	rs77303550	195.92	rs9938506	51.4391	rs333947	49.4904	rs333947	49.4904	rs333947	49.4904	rs333947	49.4904	rs35950463	170.525											rs12712928	58.7058	rs12712928	58.7058	rs12712928	58.7058	rs12712928	58.7058	rs13092876	296.5	rs9303509	35.0539	rs9303509	35.0539	rs9303509	35.0539	rs9303509	35.0539	rs9303509	35.0539
rs7789194	60.4775	rs7789194	60.4775	rs7789194	60.4775	rs7789194	60.4775			rs35499210	82.3839	rs35499210	82.3839	rs35499210	82.3839	rs35499210	82.3839	rs3745683	126.659											rs12776915	46.9327	rs12776915	46.9327	rs12776915	46.9327	rs12776915	46.9327	rs13266634	299.755
rs7898735	88.7584	rs7898735	88.7584	rs7898735	88.7584	rs7898735	88.7584			rs35950463	170.525	rs35950463	170.525	rs35950463	170.525	rs35950463	170.525	rs429358	235.163											rs12778642	318.341	rs12778642	318.341	rs12778642	318.341	rs12778642	318.341	rs1328412	42.6903
rs9274662	32.0003	rs9274662	32.0003	rs9274662	32.0003	rs9274662	32.0003			rs3741521	68.0692	rs3741521	68.0692	rs3741521	68.0692	rs3741521	68.0692	rs4418728	45.1969											rs12907887	86.0647	rs12907887	86.0647	rs12907887	86.0647	rs12907887	86.0647	rs13306146	38.2748
rs9376090	48.4306	rs9376090	48.4306	rs9376090	48.4306	rs9376090	48.4306			rs3745683	126.659	rs3745683	126.659	rs3745683	126.659	rs3745683	126.659	rs4626520	37.9467											rs12940802	34.4737	rs12940802	34.4737	rs12940802	34.4737	rs12940802	34.4737	rs13338474	32.8525
										rs3782886	221.94	rs3782886	221.94	rs3782886	221.94	rs3782886	221.94	rs4766566	116.99											rs13092876	296.5	rs13092876	296.5	rs13092876	296.5	rs13092876	296.5	rs1421085	214.343
										rs429358	235.163	rs429358	235.163	rs429358	235.163	rs429358	235.163	rs4821114	74.2168											rs13266634	299.755	rs13266634	299.755	rs13266634	299.755	rs13266634	299.755	rs146716733	35.5216
										rs4418728	45.1969	rs4418728	45.1969	rs4418728	45.1969	rs4418728	45.1969	rs4846913	43.7072											rs1328412	42.6903	rs1328412	42.6903	rs1328412	42.6903	rs1328412	42.6903	rs149265787	38.4285
										rs448092	64.974	rs448092	64.974	rs448092	64.974	rs448092	64.974	rs579953	69.6547											rs13306146	38.2748	rs13306146	38.2748	rs13306146	38.2748	rs13306146	38.2748	rs1575972	60.8785
										rs4846913	43.7072	rs4846913	43.7072	rs4846913	43.7072	rs4846913	43.7072	rs61703366	44.9843											rs1421085	214.343	rs1421085	214.343	rs1421085	214.343	rs1421085	214.343	rs16902871	34.9751
										rs579953	69.6547	rs579953	69.6547	rs579953	69.6547	rs579953	69.6547	rs61953394	66.2556											rs142395395	96.9954	rs142395395	96.9954	rs142395395	96.9954	rs142395395	96.9954	rs16918226	52.1214
										rs6458349	74.4577	rs6458349	74.4577	rs6458349	74.4577	rs6458349	74.4577	rs7137797	46.6211											rs1426371	46.8247	rs1426371	46.8247	rs1426371	46.8247	rs1426371	46.8247	rs17072370	136.828
										rs7137797	46.6211	rs7137797	46.6211	rs7137797	46.6211	rs7137797	46.6211	rs7350481	485.194											rs146716733	35.5216	rs146716733	35.5216	rs146716733	35.5216	rs146716733	35.5216	rs17168486	92.1027
										rs72786786	1612.81	rs72786786	1612.81	rs72786786	1612.81	rs72786786	1612.81	rs75198898	1242.21											rs149265787	38.4285	rs149265787	38.4285	rs149265787	38.4285	rs149265787	38.4285	rs1850421	36.6605
										rs7350481	485.194	rs7350481	485.194	rs7350481	485.194	rs7350481	485.194	rs75766425	35.7248											rs149336329	36.288	rs149336329	36.288	rs149336329	36.288	rs149336329	36.288	rs2067819	40.8582
										rs73544986	37.0925	rs73544986	37.0925	rs73544986	37.0925	rs73544986	37.0925	rs77069344	613.039											rs1575972	60.8785	rs1575972	60.8785	rs1575972	60.8785	rs1575972	60.8785	rs2074120	33.1841
										rs74368849	1144.3	rs74368849	1144.3	rs74368849	1144.3	rs74368849	1144.3	rs77648222	44.3668											rs16902871	34.9751	rs16902871	34.9751	rs16902871	34.9751	rs16902871	34.9751	rs2126736	31.6616
										rs7488490	67.471	rs7488490	67.471	rs7488490	67.471	rs7488490	67.471	rs838909	33.8074											rs16918226	52.1214	rs16918226	52.1214	rs16918226	52.1214	rs16918226	52.1214	rs2233965	65.9878
										rs75766425	35.7248	rs75766425	35.7248	rs75766425	35.7248	rs75766425	35.7248	rs9304381	108.941											rs17072370	136.828	rs17072370	136.828	rs17072370	136.828	rs17072370	136.828	rs2240885	35.3271
										rs77069344	613.039	rs77069344	613.039	rs77069344	613.039	rs77069344	613.039	rs931992	40.7102											rs17101518	65.3039	rs17101518	65.3039	rs17101518	65.3039	rs17101518	65.3039	rs2269245	38.5256
										rs77648222	44.3668	rs77648222	44.3668	rs77648222	44.3668	rs77648222	44.3668													rs17168486	92.1027	rs17168486	92.1027	rs17168486	92.1027	rs17168486	92.1027	rs2327777	55.247
										rs79697731	58.8786	rs79697731	58.8786	rs79697731	58.8786	rs79697731	58.8786													rs1801213	32.0333	rs1801213	32.0333	rs1801213	32.0333	rs1801213	32.0333	rs243018	63.5683
										rs9304381	108.941	rs9304381	108.941	rs9304381	108.941	rs9304381	108.941													rs1850421	36.6605	rs1850421	36.6605	rs1850421	36.6605	rs1850421	36.6605	rs2583934	65.8155
										rs931992	40.7102	rs931992	40.7102	rs931992	40.7102	rs931992	40.7102													rs186568031	101.046	rs186568031	101.046	rs186568031	101.046	rs186568031	101.046	rs261982	35.11
																														rs1913195	36.6261	rs1913195	36.6261	rs1913195	36.6261	rs1913195	36.6261	rs2706710	31.8418
																														rs201018682	46.3025	rs201018682	46.3025	rs201018682	46.3025	rs201018682	46.3025	rs2796441	122.949
																														rs2067819	40.8582	rs2067819	40.8582	rs2067819	40.8582	rs2067819	40.8582	rs28445975	106.928
																														rs2074120	33.1841	rs2074120	33.1841	rs2074120	33.1841	rs2074120	33.1841	rs28599782	65.9422
																														rs2126736	31.6616	rs2126736	31.6616	rs2126736	31.6616	rs2126736	31.6616	rs28637892	34.7967
																														rs2233580	599.026	rs2233580	599.026	rs2233580	599.026	rs2233580	599.026	rs28681372	46.3156
																														rs2240885	35.3271	rs2240885	35.3271	rs2240885	35.3271	rs2240885	35.3271	rs2908279	42.1585
																														rs2269245	38.5256	rs2269245	38.5256	rs2269245	38.5256	rs2269245	38.5256	rs2925979	36.5161
																														rs2327777	55.247	rs2327777	55.247	rs2327777	55.247	rs2327777	55.247	rs3135911	50.0348
																														rs238763	43.1599	rs238763	43.1599	rs238763	43.1599	rs238763	43.1599	rs329122	31.2951
																														rs2427742	36.2672	rs2427742	36.2672	rs2427742	36.2672	rs2427742	36.2672	rs34642578	36.4065
																														rs243018	63.5683	rs243018	63.5683	rs243018	63.5683	rs243018	63.5683	rs35589574	246.404
																														rs2583934	65.8155	rs2583934	65.8155	rs2583934	65.8155	rs2583934	65.8155	rs3743140	84.9506
																														rs261982	35.11	rs261982	35.11	rs261982	35.11	rs261982	35.11	rs3751236	87.9897
																														rs2706710	31.8418	rs2706710	31.8418	rs2706710	31.8418	rs2706710	31.8418	rs3768302	42.616
																														rs2749926	45.0816	rs2749926	45.0816	rs2749926	45.0816	rs2749926	45.0816	rs3860593	48.8428
																														rs2796441	122.949	rs2796441	122.949	rs2796441	122.949	rs2796441	122.949	rs39204	63.2025
																														rs28378473	106.884	rs28378473	106.884	rs28378473	106.884	rs28378473	106.884	rs410504	57.1154
																														rs28599782	65.9422	rs28599782	65.9422	rs28599782	65.9422	rs28599782	65.9422	rs41420446	48.4829
																														rs28637892	34.7967	rs28637892	34.7967	rs28637892	34.7967	rs28637892	34.7967	rs4148646	113.469
																														rs28691713	72.3604	rs28691713	72.3604	rs28691713	72.3604	rs28691713	72.3604	rs4273712	49
																														rs2908279	42.1585	rs2908279	42.1585	rs2908279	42.1585	rs2908279	42.1585	rs4499362	36.5017
																														rs2925979	36.5161	rs2925979	36.5161	rs2925979	36.5161	rs2925979	36.5161	rs4711389	69.5947
																														rs3135911	50.0348	rs3135911	50.0348	rs3135911	50.0348	rs3135911	50.0348	rs476828	115.976
																														rs329122	31.2951	rs329122	31.2951	rs329122	31.2951	rs329122	31.2951	rs4777812	42.1558
																														rs35099099	75.5365	rs35099099	75.5365	rs35099099	75.5365	rs35099099	75.5365	rs4964665	31.2002
																														rs3731600	33.5734	rs3731600	33.5734	rs3731600	33.5734	rs3731600	33.5734	rs532504	46.9225
																														rs3735567	48.6549	rs3735567	48.6549	rs3735567	48.6549	rs3735567	48.6549	rs55783344	65.8523
																														rs3751236	87.9897	rs3751236	87.9897	rs3751236	87.9897	rs3751236	87.9897	rs58524310	42.161
																														rs3860593	48.8428	rs3860593	48.8428	rs3860593	48.8428	rs3860593	48.8428	rs60054445	47.4568
																														rs39204	63.2025	rs39204	63.2025	rs39204	63.2025	rs39204	63.2025	rs60573766	38.9733
																														rs4148646	113.469	rs4148646	113.469	rs4148646	113.469	rs4148646	113.469	rs60808706	1105.56
																														rs4273712	49	rs4273712	49	rs4273712	49	rs4273712	49	rs6122888	56.0359
																														rs4499362	36.5017	rs4499362	36.5017	rs4499362	36.5017	rs4499362	36.5017	rs61910828	35.7126
																														rs4711389	69.5947	rs4711389	69.5947	rs4711389	69.5947	rs4711389	69.5947	rs61975988	36
																														rs476828	115.976	rs476828	115.976	rs476828	115.976	rs476828	115.976	rs62110992	33.7409
																														rs4865473	61.3918	rs4865473	61.3918	rs4865473	61.3918	rs4865473	61.3918	rs62405419	34.7314
																														rs55700915	32.0579	rs55700915	32.0579	rs55700915	32.0579	rs55700915	32.0579	rs62485379	31.2543
																														rs58524310	42.161	rs58524310	42.161	rs58524310	42.161	rs58524310	42.161	rs6585702	65.9607
																														rs60054445	47.4568	rs60054445	47.4568	rs60054445	47.4568	rs60054445	47.4568	rs660198	41.1308
																														rs60573766	38.9733	rs60573766	38.9733	rs60573766	38.9733	rs60573766	38.9733	rs6731688	71.665
																														rs60808706	1105.56	rs60808706	1105.56	rs60808706	1105.56	rs60808706	1105.56	rs7018475	72.0073
																														rs61021634	45.659	rs61021634	45.659	rs61021634	45.659	rs61021634	45.659	rs703980	78.8962
																														rs6122888	56.0359	rs6122888	56.0359	rs6122888	56.0359	rs6122888	56.0359	rs7152791	30.8274
																														rs61975988	36	rs61975988	36	rs61975988	36	rs61975988	36	rs7171507	45.1663
																														rs62405419	34.7314	rs62405419	34.7314	rs62405419	34.7314	rs62405419	34.7314	rs7250869	67.3365
																														rs62485379	31.2543	rs62485379	31.2543	rs62485379	31.2543	rs62485379	31.2543	rs73085586	36.3388
																														rs6416749	48.4416	rs6416749	48.4416	rs6416749	48.4416	rs6416749	48.4416	rs73239895	100.871
																														rs647451	33.3691	rs647451	33.3691	rs647451	33.3691	rs647451	33.3691	rs73415358	109.391
																														rs670323	46.7514	rs670323	46.7514	rs670323	46.7514	rs670323	46.7514	rs73541184	87.3819
																														rs6981607	115.803	rs6981607	115.803	rs6981607	115.803	rs6981607	115.803	rs73676546	36.3083
																														rs703980	78.8962	rs703980	78.8962	rs703980	78.8962	rs703980	78.8962	rs742762	95.1258
																														rs7109575	88.36	rs7109575	88.36	rs7109575	88.36	rs7109575	88.36	rs7501939	269.32
																														rs7171507	45.1663	rs7171507	45.1663	rs7171507	45.1663	rs7171507	45.1663	rs7507912	139.18
																														rs72501962	181.885	rs72501962	181.885	rs72501962	181.885	rs72501962	181.885	rs75179644	38.5434
																														rs7250869	67.3365	rs7250869	67.3365	rs7250869	67.3365	rs7250869	67.3365	rs7524495	43.6344
																														rs7304270	50.7656	rs7304270	50.7656	rs7304270	50.7656	rs7304270	50.7656	rs75536691	64.141
																														rs73085586	36.3388	rs73085586	36.3388	rs73085586	36.3388	rs73085586	36.3388	rs75741684	45.679
																														rs73347525	42.3946	rs73347525	42.3946	rs73347525	42.3946	rs73347525	42.3946	rs7656416	183.346
																														rs73541271	60.1876	rs73541271	60.1876	rs73541271	60.1876	rs73541271	60.1876	rs7739842	45.4661
																														rs73676546	36.3083	rs73676546	36.3083	rs73676546	36.3083	rs73676546	36.3083	rs7901695	275.24
																														rs74289356	34.9931	rs74289356	34.9931	rs74289356	34.9931	rs74289356	34.9931	rs80196932	51.3899
																														rs74334916	29.9967	rs74334916	29.9967	rs74334916	29.9967	rs74334916	29.9967	rs80234489	139.033
																														rs7501939	269.32	rs7501939	269.32	rs7501939	269.32	rs7501939	269.32	rs8026714	96.1571
																														rs7507912	139.18	rs7507912	139.18	rs7507912	139.18	rs7507912	139.18	rs8043085	58.4775
																														rs75179644	38.5434	rs75179644	38.5434	rs75179644	38.5434	rs75179644	38.5434	rs896852	33.7045
																														rs7524495	43.6344	rs7524495	43.6344	rs7524495	43.6344	rs7524495	43.6344	rs9316706	34.9788
																														rs75536691	64.141	rs75536691	64.141	rs75536691	64.141	rs75536691	64.141	rs9350271	832.366
																														rs75990271	44.0413	rs75990271	44.0413	rs75990271	44.0413	rs75990271	44.0413	rs9411378	35.5457
																														rs76704029	30.4704	rs76704029	30.4704	rs76704029	30.4704	rs76704029	30.4704	rs9505085	45.0816
																														rs76892715	41.1107	rs76892715	41.1107	rs76892715	41.1107	rs76892715	41.1107	rs9523295	74.1512
																														rs77065181	31.9687	rs77065181	31.9687	rs77065181	31.9687	rs77065181	31.9687	rs952471	113.566
																														rs77978149	33.9352	rs77978149	33.9352	rs77978149	33.9352	rs77978149	33.9352	rs9870576	136.556
																														rs7808540	92.16	rs7808540	92.16	rs7808540	92.16	rs7808540	92.16	rs9948462	37.5963
																														rs7901695	275.24	rs7901695	275.24	rs7901695	275.24	rs7901695	275.24	rs9998835	34.4601
																														rs80196932	51.3899	rs80196932	51.3899	rs80196932	51.3899	rs80196932	51.3899
																														rs80234489	139.033	rs80234489	139.033	rs80234489	139.033	rs80234489	139.033
																														rs8026714	96.1571	rs8026714	96.1571	rs8026714	96.1571	rs8026714	96.1571
																														rs8043085	58.4775	rs8043085	58.4775	rs8043085	58.4775	rs8043085	58.4775
																														rs8101064	30.3936	rs8101064	30.3936	rs8101064	30.3936	rs8101064	30.3936
																														rs879882	67.5781	rs879882	67.5781	rs879882	67.5781	rs879882	67.5781
																														rs896852	33.7045	rs896852	33.7045	rs896852	33.7045	rs896852	33.7045
																														rs9316706	34.9788	rs9316706	34.9788	rs9316706	34.9788	rs9316706	34.9788
																														rs9350271	832.366	rs9350271	832.366	rs9350271	832.366	rs9350271	832.366
																														rs9379084	58.3436	rs9379084	58.3436	rs9379084	58.3436	rs9379084	58.3436
																														rs9380826	87.0379	rs9380826	87.0379	rs9380826	87.0379	rs9380826	87.0379
																														rs9523295	74.1512	rs9523295	74.1512	rs9523295	74.1512	rs9523295	74.1512
																														rs952471	113.566	rs952471	113.566	rs952471	113.566	rs952471	113.566
																														rs9870576	136.556	rs9870576	136.556	rs9870576	136.556	rs9870576	136.556
																														rs9948462	37.5963	rs9948462	37.5963	rs9948462	37.5963	rs9948462	37.5963
[truncated: 70 more columns]

## Sheet: Table 8
Supplementary Table 8: Results of statistical power calculations for all analyses.
Exposure-Outcome Analysis Pair	Power (East Asian Analysis)	Power (European Analysis)
LDL-c, IHD	0.999938	1
LDL-c, IS	0.0309758	0.749553
LDL-c, PVD	0.997687	0.861518
LDL-c, HF	0.23642	0.999767
LDL-c, AF	0.0321988	0.0642608
HDL-c, IHD	0.883629	1
HDL-c, IS	0.0365231	0.955332
HDL-c, PVD	0.995942	0.639535
HDL-c, HF	0.177946	0.987211
HDL-c, AF	0.351915	0.705519
TG, IHD	0.954284	1
TG, IS	0.337172	0.955638
TG, PVD	0.525817	0.711303
TG, HF	0.646337	0.999585
TG, AF	0.302961	0.1772
T2DM, IHD	0.674716	0.999999
T2DM, IS	0.0644556	0.999874
T2DM, PVD	1	0.992796
T2DM, HF	0.21347	0.924314
T2DM, AF	0.160844	0.0724605
SBP, IHD	0.94895	1
SBP, IS	1	0.999949
SBP, PVD	0.954118	0.373781
SBP, HF	1	0.911652
SBP, AF	0.998217	0.998626
DBP, IHD	0.951426	0.999843
DBP, IS	1	0.999883
DBP, PVD	0.700307	0.330634
DBP, HF	1	0.975706
DBP, AF	0.997276	0.694628

## Sheet: Table 9
Supplementary Table 9: Summary of how outcome variables were determined based on the original studies.
East Asians
Outcome variable	Variable determination
Ischemic heart disease	Defined as myocardial infarction based on curated past medical history record and text-mining of the electronic medical record.
Ischemic stroke	Defined as ischemic stroke based on curated past medical history record and text-mining of the electronic medical record.
Peripheral vascular disease	Defined as peripheral arterial disease based on curated past medical history record and text-mining of the electronic medical record.
Heart failure	Defined as chronic heart failure based on curated past medical history record and text-mining of the electronic medical record.
Atrial fibrillation	Defined as atrial fibrillation based on physician diagnosis.
Europeans
Outcome variable	Variable determination
Ischemic heart disease	Defined using an inclusive coronary artery disease diagnosis, including myocardial infarction, acute coronary syndrome, chronic stable angina or coronary stenosis of >50%.
Ischemic stroke	Defined stroke using the World Health Organisation criteria, with determination of ischemic subclassification based on clinical and imaging criteria.
Peripheral vascular disease	Defined using PHESANT application, extracting data from UK Biobank clinical assessments, record linkage and health questionnaires.
Heart failure	Defined as heart failure based on clinical diagnosis.
Atrial fibrillation	Defined as atrial fibrillation predominantly based on International Classification of Diseases coding.
Further details for each outcome variable are available in the methods section of the respective original article referenced in the body of the manuscript.
